# Supplementary material for: SUMOylation Inhibition Enhances Protein Transcription under CMV Promoter: A Lesson from a Study with the F508del-CFTR Mutant
Source: Int J Mol Sci. 2024 Feb 15;25(4):2302. doi: 10.3390/ijms25042302 (PMC10889535; doi:10.3390/ijms25042302)
Supplement: Supplementary file 1 [file ijms-25-02302-s001.zip]

Archive with 1 entries (1 files):
- ijms-2797949-supplementary.pdf
